# Supplementary material for: Immunoinformatics and computational approaches driven designing a novel vaccine candidate against Powassan virus
Source: Sci Rep. 2024 Mar 12;14:5999. doi: 10.1038/s41598-024-56554-9 (PMC10933373; doi:10.1038/s41598-024-56554-9)
Supplement: Supplementary file 2 — Supplementary Information 2. [file 41598_2024_56554_MOESM2_ESM.xlsx]

## Sheet: MHCI capsid
Allele	Peptide	Binding affinity	Vaixjen Score	Antogenicity	Allergen	Toxicity	IFN	IL-4
HLA-A0201	KMFWKTVPL	4.76	0.3873	Non-antigen
	RMLGILWHA	5.51	0.2979	Non-antigen
	FVLSRMLGI	28.87	0.2626	Non-antigen
HLA-A0301	GTARPPVLK	25.06	-0.873	Non-antigen
HLA-B0702	SPMPKGFVL	3.58	0.5498	Antigen	Allergen
	KSRPATSPM	35.92	0.579	Antigen	Allergen
HLA-B0801	SPMPKGFVL	43.19	0.5498	Antigen	Allergen
	MLGILWHAV	176.94	0.4165	Antigen	Allergen
HLA-B3901	SPMPKGFVL	29.77	0.5498	Antigen	Allergen
	KMFWKTVPL	240.88	0.3873	Non-antigen
HLA-B5801	LSRMLGILW	86	0.0247	Non-antigen
HLA-B1501	KSRPATSPM	42.29	0.579	Antigen	Allergen

## Sheet: MHCI membrane
Allele	Peptide	Binding affinity	Vaixjen Score	Antigenicity	Allergen	Toxicity	IFN	IL-4
HLA-A0101	GVDRVKLEY	122.7	0.7769	Antigen	Allergen
	MVDSWMARV	374.15	-0.117	Non-antigen
HLA-A0201	WLMVDSWMA	12.57	-0.1875	Non-antigen
	MVDSWMARV	24.39	-0.117	Non-antigen
	LLALSLGPV	38.86	1.7632	Antigen	Allergen
HLA-A2402	SWMARVTVI	44.25	0.8478	Antigen	Allergen
HLA-B0801	MWKNKLLTA	177.17	-0.0857	Non-antigen
HLA-B2705	ARVTVILLA	115.58	0.687	Antigen	Allergen
HLA-B3901	WMARVTVIL	16.6	0.679	Antigen	Non-allergen	No	No
	HRDREGYMV	84.73	0.5624	Antigen	Non-allergen	No	No
	VQNGTCVIL	157.03	0.6478	Antigen	Allergen
	NKLLTAAIV	328.7	-0.1040	Non-antigen
HLA-B4001	VQNGTCVIL	143.04	0.6478	Antigen	Allergen
HLA-B5801	TAAIVALAW	4.48	1.1179	Antigen	Allergen
	LAWLMVDSW	7.92	0.2028	Non-antigen
	VTRVEGWMW	63.9	-0.4164	Non-antigen
	LALSLGPVY	147.81	1.7096	Antigen	Non-allergen	No	No

## Sheet: MHCI envelope
Allele	Peptide	Binding affinity	Vaixjen Score	Antigenicity	Allergen	Toxicity	IFN	IL-4	IL-10
HLA-A0101	KVEPHTGDY	649.7	0.7075	Antigen	Non-allergen	No	No
HLA-A0201	KMLLGVALV	7.38	0.3827	Non-antigen
	VLLKSLAGV	9.25	-0.0294	Non-antigen
	FIPKMLLGV	17.22	-0.0909	Non-antigen
	FLAVGALTL	17.36	1.3292	Antigen	Non-allergen	No	Yes	No
	MLITPNPTI	27.13	0.4446	Antigen	Allergen
	TLFGGVGFI	30.82	0.7484	Antigen	Non-allergen	No	Yes	No
	LMMTMGVGA	35.41	0.9507	Antigen	Allergen
HLA-A0301	AQFTVASEK	66.04	0.9038	Antigen	Allergen
	STIGRMFEK	70.95	-0.0376	Non-antigen
HLA-A2402	RNPTMSMTF	94.55	0.982	Antigen	Non-allergen	No	No
HLA-A2601	ESPAETREY	406.88	0.3374	Non-antigen
	DTVVMEVSY	834.12	0.5156	Antigen	Non-allergen	No	Yes	Yes	No
HLA-B0702	NARNPTMSM	23.68	0.8326	Antigen	Non-allergen	No	No
	VPAVNVAML	67.95	0.7093	Antigen	Non-allergen	No	No
	CPTTGPATL	131.74	0.5944	Antigen	Allergen
HLA-B2705	TRVSLVLEL	74.63	1.1774	Antigen	Allergen
HLA-B3901	TRVSLVLEL	42.53	1.1774	Antigen	Allergen
	TQGTTRVSL	47.28	0.5448	Antigen	Allergen
	YHLKSGHVT	78.65	1.9873	Antigen	Allergen
	FLAVGALTL	88.52	1.3292	Antigen	Non-allergen	No	Yes	No
	LKSLAGVPL	97.07	0.3453	Non-antigen
	PKMLLGVAL	254.68	0.0983	Non-antigen
	CPTTGPATL	315.04	0.5944	Antigen	Allergen
	EHAWDFGSV	322.49	1.4669	Antigen	Non-allergen	No	No
	TMSMTFLAV	348.98	1.0829	Antigen	Allergen
	MTFLAVGAL	363.98	1.3764	Antigen	Non-allergen	No	No
HLA-B4001	REYCLHAKL	5.9	1.1849	Antigen	Non-allergen	Toxin
	LELGGCVTI	14.52	0.3176	Non-antigen
	IETNGGGFI	17.73	-0.4912	Non-antigen
	VEPHTGDYL	43.07	0.4737	Antigen	Allergen
	VEFGPPHAV	79.08	1.4195	Antigen	Non-allergen	No	Yes	Yes	No
HLA-B5801	LSVVGEHAW	3.19	0.7738	Antigen	Allergen
	MLLGVALVW	5.57	0.9933	Antigen	Allergen
	YVGDLSQQW	67.35	0.8565	Antigen	Allergen
	LAVGALTLM	67.43	1.0239	Antigen	Allergen
	MCDKAKFKW	94.59	0.9394	Antigen	Allergen
	SAWQVHRDW	128.82	0.0489	Non-antigen

## Sheet: MHCII capsid
Allele	Peptide	Binding affinity	Vaixjen Score	Antigenicity	Allergen	Toxicity	IFN	IL-4	IL-10
DRB1_0701	EAVLKKIKRVIGNLM	6	-0.5081	Non-antigen
	AVLKKIKRVIGNLMQ	6.2	-0.4583	Non-antigen
	LKKIKRVIGNLMQSL	7	-0.4981	Non-antigen
	VLKKIKRVIGNLMQS	7	-0.4980	Non-antigen
	KKIKRVIGNLMQSLH	7.7	-0.3879	Non-antigen
	KIKRVIGNLMQSLHM	9.3	-0.1939	Non-antigen
DRB1_0801	VLKMFWKTVPLRQAE	21.1	0.2543	Non-antigen
	LKMFWKTVPLRQAEA	21.3	0.3901	Non-antigen
	PVLKMFWKTVPLRQA	22.1	0.1604	Non-antigen
	PPVLKMFWKTVPLRQ	28.1	0.181	Non-antigen
	KMFWKTVPLRQAEAV	32	0.3767	Non-antigen
	GFVLSRMLGILWHAV	35.1	0.3262	Non-antigen
	KGFVLSRMLGILWHA	38.6	0.2433	Non-antigen
	PKGFVLSRMLGILWH	39.7	0.2826	Non-antigen
	MPKGFVLSRMLGILW	42.8	0.2527	Non-antigen
	PMPKGFVLSRMLGIL	51.1	0.4658	Antigen	Non-allergen	No	No
	MFWKTVPLRQAEAVL	52.1	0.4563	Antigen	Non-allergen	No	Yes	Yes	Yes
DRB1_1101	AVLKKIKRVIGNLMQ	4.6	-0.4583	Non-antigen
	EAVLKKIKRVIGNLM	5	-0.5081	Non-antigen
	AEAVLKKIKRVIGNL	5.5	-0.3022	Non-antigen
	QAEAVLKKIKRVIGN	6.5	-0.2999	Non-antigen
	VLKKIKRVIGNLMQS	7.4	-0.4980	Non-antigen
	RQAEAVLKKIKRVIG	10.7	0.0019	Non-antigen
	LKKIKRVIGNLMQSL	13.3	-0.4981	Non-antigen
DRB1_1201	EAVLKKIKRVIGNLM	42.1	-0.5081	Non-antigen
	AVLKKIKRVIGNLMQ	47.7	-0.4583	Non-antigen
	AEAVLKKIKRVIGNL	52.5	-0.3022	Non-antigen
	RQAEAVLKKIKRVIG	54.7	0.0019	Non-antigen
	QAEAVLKKIKRVIGN	55.8	-0.2999	Non-antigen
DRB1_1301	EAVLKKIKRVIGNLM	2.6	-0.5081	Non-antigen
	AEAVLKKIKRVIGNL	2.7	-0.3022	Non-antigen
	QAEAVLKKIKRVIGN	2.8	-0.2999	Non-antigen
	RQAEAVLKKIKRVIG	2.9	0.0019	Non-antigen
	AVLKKIKRVIGNLMQ	3	-0.4583	Non-antigen
	IGNLMQSLHMRGRRR	3	0.8917	Antigen	Allergen
	LRQAEAVLKKIKRVI	3.4	0.1061	Non-antigen
	VIGNLMQSLHMRGRR	5.1	0.5989	Antigen	Non-allergen	No	No
	VLKKIKRVIGNLMQS	5.9	-0.4980	Non-antigen
DRB3_0202	RKLKVTANKSRPATS	19.4	0.0903	Non-antigen
	KLKVTANKSRPATSP	19.9	0.2928	Non-antigen

## Sheet: MHCII membrane
Allele	Peptide	Binding affinity	Vaixjen	Antigenicity	Allergen	Toxicity	IFN	IL-4
DRB1_0301	TIHRDREGYMVMRAS	41.1	0.3805	Non-antigen
DRB1_0801	REGYMVMRASGRDAA	28.3	0.8634	Antigen	Non-allergen	No	No
	GYMVMRASGRDAASQ	29	0.3977	Non-antigen
	EGYMVMRASGRDAAS	29.3	0.4468	Antigen	Non-allergen	No	Yes	No
	DREGYMVMRASGRDA	33.2	0.8065	Antigen	Non-allergen	No	No
	YMVMRASGRDAASQV	36.6	0.1836	Non-antigen
	RDREGYMVMRASGRD	46.4	0.8446	Antigen	Allergen
DRB1_1101	REGYMVMRASGRDAA	15.8	0.8634	Antigen	Non-allergen	No	No
DRB1_1602	REGYMVMRASGRDAA	35.5	0.8634	Antigen	Non-allergen	No	No
DRB3_0301	ASQVRVQNGTCVILA	4.1	0.7533	Antigen	Non-allergen	No	No
	AASQVRVQNGTCVIL	4.2	0.7049	Antigen	Non-allergen	No	No
	SQVRVQNGTCVILAT	4.3	0.7686	Antigen	Non-allergen	No	No
	QVRVQNGTCVILATD	5.4	0.7779	Antigen	Non-allergen	No	No
	DAASQVRVQNGTCVI	6.1	0.5977	Antigen	Non-allergen	No	No

## Sheet: MHCII envelope
Allele	Peptide	Binding affinity	Vaixjen	Antigenicity	Allergen	Toxicity	IFN	IL-4	IL-10
DRB1_0101	AVLLKSLAGVPLASV	3.6	0.2848	Non-antigen
	TAVLLKSLAGVPLAS	3.9	0.1907	Non-antigen
	VLLKSLAGVPLASVE	4.1	0.3576	Non-antigen
	QTAVLLKSLAGVPLA	4.6	0.2961	Non-antigen
	LLKSLAGVPLASVEG	5.2	0.0824	Non-antigen
DRB1_0301	VGHVYDSTKITYVVK	26.7	0.8707	Antigen	Non-allergen	No	No
	AVGHVYDSTKITYVV	30.5	0.8016	Antigen	Non-allergen	No	No
	AQFTVASEKVILRLG	33	0.5499	Antigen	Non-allergen	No	Yes	No
	SAQFTVASEKVILRL	33.4	0.2923	Non-antigen
	QFTVASEKVILRLGD	36.8	0.5898	Antigen	Non-allergen	No	Yes	No
	GHVYDSTKITYVVKV	41.2	0.6924	Antigen	Non-allergen	No	No
DRB1_0701	PTMSMTFLAVGALTL	15.2	1.1392	Antigen	Non-allergen	No	No
DRB1_0801	IGRMFEKTRRGLERL	28.3	-0.1650	Non-antigen
	TIGRMFEKTRRGLER	29	-0.0938	Non-antigen
	GRMFEKTRRGLERLS	31.7	-0.0047	Non-antigen
	STIGRMFEKTRRGLE	33.2	0.4864	Antigen	Allergen
	GSTIGRMFEKTRRGL	50.4	0.5068	Antigen	Non-allergen	No	Yes	Yes	Yes
DRB1_0901	TAVLLKSLAGVPLAS	16.6	0.1907	Non-antigen
	AVLLKSLAGVPLASV	17	0.2848	Non-antigen
	QTAVLLKSLAGVPLA	19	0.2961	Non-antigen
	PTMSMTFLAVGALTL	20.6	1.1392	Antigen	Non-allergen	No	No
	VLLKSLAGVPLASVE	22.5	0.3576	Non-antigen
	TMSMTFLAVGALTLM	23.7	1.1031	Antigen	Non-allergen	No	No
	MSMTFLAVGALTLMM	25.4	1.1436	Antigen	Non-allergen	No	No
	DQTAVLLKSLAGVPL	27.1	0.3249	Non-antigen
	SMTFLAVGALTLMMT	27.7	1.096	Antigen	Non-allergen	No	No
DRB1_1001	AVLLKSLAGVPLASV	10.8	0.2848	Non-antigen
	VLLKSLAGVPLASVE	11.3	0.3576	Non-antigen
	TAVLLKSLAGVPLAS	11.8	0.1907	Non-antigen
	LLKSLAGVPLASVEG	12.3	0.0824	Non-antigen
DRB1_1101	GRMFEKTRRGLERLS	14.7	-0.0047	Non-antigen
	IGRMFEKTRRGLERL	16	-0.1650	Non-antigen
	TIGRMFEKTRRGLER	17.4	-0.0938	Non-antigen
	RMFEKTRRGLERLSV	17.8	-0.119	Non-antigen
DRB1_1201	CDVGLEKLKLKGTTY	35.5	0.9769	Antigen	Non-allergen	No	No
	DVGLEKLKLKGTTYS	42.2	1.1619	Antigen	Non-allergen	No	No
	VGLEKLKLKGTTYSM	46.2	1.0782	Antigen	Allergen
DRB1_1301	IGRMFEKTRRGLERL	7.4	-0.1650	Non-antigen
	GRMFEKTRRGLERLS	7.8	-0.0047	Non-antigen
	TIGRMFEKTRRGLER	8.6	-0.0938	Non-antigen
DRB3_0101	GDNIIYVGDLSQQWF	22.5	0.4763	Antigen	Non-allergen	No	No
	DNIIYVGDLSQQWFQ	24.8	0.4827	Antigen	Allergen
	NIIYVGDLSQQWFQK	27.4	0.5324	Antigen	Non-allergen	No	No
DRB3_0202	GDYLAANETNSNRKS	10.8	0.44	Antigen	Non-allergen	No
	TGDYLAANETNSNRK	13.1	0.4102	Antigen	Allergen
	VAMLITPNPTIETNG	18.6	0.2281	Non-antigen
	AMLITPNPTIETNGG	19	0.2671	Non-antigen
	HTGDYLAANETNSNR	19.8	0.3388	Non-antigen
	DYLAANETNSNRKSA	21.7	0.5881	Antigen	Non-allergen	No	No
	NVAMLITPNPTIETN	23	0.5015	Antigen	Non-allergen	No	No
DRB3_0301	NVAMLITPNPTIETN	8	0.5015	Antigen	Non-allergen	No	No
	VNVAMLITPNPTIET	8.1	0.5553	Antigen	Non-allergen	No	No

## Sheet: B cell epitopes
Capsid
Epitope	Vaxjen Score	Antigenicity	Allergen	Toxicity	IFN	IL-4	IL-10
TTSKGKGGGPPRRKL	1.1163	Antigen	Allergen
ANKSRPATSPMP	0.4005	Antigen	Non-allergen	No	No
TGTARPP	0.2047	Non-antigen
Membrane
Epitope	Vaxjen Score		Allergen	Toxicity	IFN	IL-4	IL-10
SGRDAASQVRV	0.2055	Non-antigen
IDQEEEPVD	0.8055	Antigen	Allergen
CGRQAGSRGK	0.0115	Non-antigen
HAQKDMVG	-0.1602	Non-antigen
Envelope
Epitope	Vaxjen Score		Allergen	Toxicity	IFN	IL-4	IL-10
FVTGTQGTT	0.8019	Antigen	Non-allergen	No	No
TAEGKPS	1.4342	Antigen	Allergen
QESPAET	0.0234	Non-antigen
VEARCPTTGPATLPEEHQ	0.6436	Antigen	Non-allergen	No	No
RDQSDRGWG	-0.2093	Non-antigen
EPHTGDYLAANETNSNRKSA	0.5027	Antigen	Non-allergen	No	No
SSKDHLP	0.3742	Non-antigen
KHKDNQDWNS	0.8188	Antigen	Non-allergen	No	Yes	Yes	No
EFGPPHAV	0.9152	Antigen	Non-allergen	No	Yes	Yes	No
VPVDSGHD	0.4369	Antigen	Allergen
YTGSDKPCR	-0.1281	Non-antigen
NPTIETNGG	0.1848	Non-antigen
